# Supplementary material for: Automated Recognition of Ultrasound Cardiac Views Based on Deep Learning with Graph Constraint
Source: Diagnostics (Basel). 2021 Jun 29;11(7):1177. doi: 10.3390/diagnostics11071177 (PMC8303427; doi:10.3390/diagnostics11071177)
Supplement: Supplementary file 1 [file diagnostics-11-01177-s001.zip]

Archive with 1 entries (1 files):
- diagnostics-1250381-supplementary.pdf
